# Supplementary material for: The effects of community-based exercise modalities and volume on musculoskeletal health and functions in elderly people
Source: Front Physiol. 2023 Jul 10;14:1227502. doi: 10.3389/fphys.2023.1227502 (PMC10363600; doi:10.3389/fphys.2023.1227502)
Supplement: Supplementary file 6 [file Table1.xlsx]

## Sheet: MSK Dataset (original untrimmed
ID	GROUP	Exercise Frequency/week	Exercise Duration/session (mins)	Total Exercise Volume/week (min)	Exercise Volume Grouping	Exercise Intensity
MSK002	AE	5	45	225	Grp 3	Moderate
MSK006	AE	3	90	270	Grp 4	Moderate
MSK007	AE	6	120	720	Grp 4	Moderate
MSK010	AE	7	60	420	Grp 4	Moderate
MSK018	AE	5	45	225	Grp 3	moderate-high
MSK019	AE	3	30	90	Grp 2	Moderate
MSK030	AE	2	90	180	Grp 3	Light
MSK033	AE	7	45	315	Grp 4	Moderate
MSK039	AE	2	30	60	Grp 2	Light
MSK045	AE	4	30	120	Grp 2	Moderate
MSK059	AE	3	90	270	Grp 4	Moderate
MSK063	AE	2	60	120	Grp 2	Moderate to High
MSK066	AE	2	40	80	Grp 2	Moderate
MSK067	AE	3	30	90	Grp 2	Moderate
MSK074	AE	6	15	90	Grp 2	Moderate
MSK076	AE	7	30	210	Grp 3	Moderate
MSK077	AE	1	60	60	Grp 2	High
MSK078	AE	-	-	-	-	Excluded from analysis due incomplete data
MSK080	AE	3	60	180	Grp 3	Light
MSK086	AE	5	90	450	Grp 4	Moderate to High
MSK088	AE	2	60	120	Grp 2	Moderate
MSK089	AE	7	60	420	Grp 4	Moderate to High
MSK090	AE	7	90	630	Grp 4	Moderate
MSK097	AE	5	45	225	Grp 3	Moderate
MSK098	AE	5	60	300	Grp 4	Moderate
MSK099	AE	6	20	120	Grp 2	Moderate
MSK101	AE	3	30	90	Grp 2	Moderate
MSK112	AE	2	60	120	Grp 2	Moderate
MSK113	AE	4	120	480	Grp 4	Moderate
MSK115	AE	2	30	60	Grp 2	Light
MSK117	AE	3	45	135	Grp 3	Moderate
MSK119	AE	3	60	180	Grp 3	moderate
MSK124	AE	6	60	360	Grp 4	Moderate
MSK145	AE	2	40	80	Grp 2	moderate
MSK146	AE	2	30	60	Grp 2	high
MSK153	AE	5	40	200	Grp 3	moderate
MSK154	AE	5	60	300	Grp 4	light
MSK157	AE	4	30	120	Grp 2	high
MSK158	AE	5	25	125	Grp 3	Moderate
MSK162	AE	5	30	150	Grp 3	moderate
MSK165	AE	5	20	100	Grp 2	Moderate
MSK167	AE	5	45	225	Grp 3	light
MSK168	AE	5	45	225	Grp 3	light
MSK169	AE	3	80	240	Grp 4	moderate-high
MSK173	AE	3	60	180	Grp 3	Moderate
MSK174	AE	3	60	180	Grp 3	Moderate
MSK185	AE	2	70	140	Grp 3	Moderate
MSK186	AE	3	60	180	Grp 3	Moderate
MSK201	AE	7	60	420	Grp 4	light
MSK203	AE	7	20	140	Grp 3	light
MSK204	AE	5	40	200	Grp 3	Moderate
MSK205	AE	3	24	72	Grp 2	light
MSK210	AE	7	150	1050	excluded from analysis	moderate-high
MSK211	AE	7	120	840	excluded from analysis	moderate
MSK212	AE	7	90	630	Grp 4	light
MSK213	AE	4	45	180	Grp 3	light
MSK214	AE	6	30	180	Grp 3	moderate
MSK216	AE	3	40	120	Grp 2	moderate
MSK221	AE	5	20	100	Grp 2	moderate
MSK231	AE	3	60	180	Grp 3	Moderate
MSK240	AE	2	60	120	Grp 2	moderate
MSK244	AE	2	180	360	Grp 4	moderate
MSK001	MSE	2	35	70	Grp 2	Moderate
MSK003	MSE	2	60	120	Grp 2	Light
MSK004	MSE	2	30	60	Grp 2	Light
MSK008	MSE	3	45	135	Grp 3	Moderate
MSK011	MSE	2	60	120	Grp 2	Moderate
MSK015	MSE	3	60	180	Grp 3	Moderate
MSK021	MSE	3	100	300	Grp 4	Moderate
MSK023	MSE	3	30	90	Grp 2	Moderate
MSK025	MSE	3	30	90	Grp 2	moderate-high
MSK032	MSE	7	37.1429	260	Grp 4	Moderate
MSK036	MSE	3	90	270	Grp 4	Moderate
MSK037	MSE	6	87.5	525	Grp 4	moderate to high
MSK038	MSE	5	30	150	Grp 3	Moderate
MSK040	MSE	3	40	120	Grp 2	Moderate
MSK041	MSE	2	60	120	Grp 2	Moderate
MSK042	MSE	3	60	180	Grp 3	High
MSK044	MSE	2	60	120	Grp 2	Moderate
MSK046	MSE	2	60	120	Grp 2	Moderate to High
MSK048	MSE	3	60	180	Grp 3	Moderate
MSK050	MSE	2	60	120	Grp 2	High
MSK051	MSE	2	45	90	Grp 2	Light
MSK053	MSE	2	45	90	Grp 2	Moderate
MSK054	MSE	2	90	180	Grp 3	Moderate
MSK055	MSE	4	70	280	Grp 4	Moderate
MSK058	MSE	3	60	180	Grp 3	Moderate
MSK060	MSE	2	30	60	Grp 2	Light
MSK061	MSE	2	60	120	Grp 2	Moderate
MSK062	MSE	3	20	60	Grp 2	Moderate
MSK068	MSE	2	60	120	Grp 2	Moderate
MSK069	MSE	1	60	60	Grp 2	Moderate
MSK072	MSE	3	60	180	Grp 3	Moderate
MSK073	MSE	2	90	180	Grp 3	Moderate
MSK075	MSE	3	60	180	Grp 3	Moderate to High
MSK079	MSE	1	60	60	Grp 2	Moderate
MSK081	MSE	5	60	300	Grp 4	Moderate
MSK082	MSE	2	90	180	Grp 3	Moderate
MSK083	MSE	1	60	60	Grp 2	Moderate
MSK084	MSE	3	120	360	Grp 4	High
MSK091	MSE	5	60	300	Grp 4	Moderate
MSK092	MSE	3	45	135	Grp 3	Moderate
MSK093	MSE	3	60	180	Grp 3	Moderate
MSK095	MSE	2	60	120	Grp 2	Moderate
MSK096	MSE	2	60	120	Grp 2	Moderate to High
MSK100	MSE	2	180	360	Grp 4	Moderate
MSK105	MSE	7	45	315	Grp 4	Moderate
MSK106	MSE	3	120	360	Grp 4	High
MSK107	MSE	3	120	360	Grp 4	High
MSK108	MSE	3	90	270	Grp 4	Moderate
MSK110	MSE	7	15	105	Grp 2	Moderate
MSK114	MSE	3	60	180	Grp 3	Moderate
MSK120	MSE	2	120	240	Grp 4	moderate-high
MSK125	MSE	5	15	75	Grp 2	Moderate
MSK132	MSE	2	60	120	Grp 2	Moderate
MSK141	MSE	2	60	120	Grp 2	light
MSK142	MSE	2	60	120	Grp 2	light
MSK143	MSE	3	45	135	Grp 3	Moderate
MSK150	MSE	2	90	180	Grp 3	moderate-high
MSK151	MSE	2	60	120	Grp 2	Moderate
MSK152	MSE	5	120	600	Grp 4	moderate
MSK156	MSE	3	60	180	Grp 3	moderate-high
MSK160	MSE	1	120	120	Grp 2	light
MSK164	MSE	2	60	120	Grp 2	high
MSK172	MSE	5	45	225	Grp 3	moderate
MSK188	MSE	2	30	60	Grp 2	Moderate
MSK200	MSE	7	40	280	Grp 4	light
MSK217	MSE	7	60	420	Grp 4	high
MSK005	SE	0	0	0	Grp 1	NA
MSK009	SE	0	0	0	Grp 1	NA
MSK024	SE	0	0	0	Grp 1	NA
MSK028	SE	0	0	0	Grp 1	NA
MSK034	SE	0	0	0	Grp 1	NA
MSK035	SE	0	0	0	Grp 1	NA
MSK049	SE	0	0	0	Grp 1	NA
MSK057	SE	0	0	0	Grp 1	NA
MSK064	SE	0	0	0	Grp 1	NA
MSK065	SE	0	0	0	Grp 1	NA
MSK070	SE	0	0	0	Grp 1	NA
MSK071	SE	0	0	0	Grp 1	NA
MSK104	SE	0	0	0	Grp 1	NA
MSK109	SE	0	0	0	Grp 1	NA
MSK111	SE	0	0	0	Grp 1	NA
MSK118	SE	0	0	0	Grp 1	NA
MSK122	SE	0	0	0	Grp 1	NA
MSK123	SE	0	0	0	Grp 1	NA
MSK126	SE	0	0	0	Grp 1	NA
MSK129	SE	0	0	0	Grp 1	NA
MSK130	SE	0	0	0	Grp 1	NA
MSK131	SE	0	0	0	Grp 1	NA
MSK133	SE	0	0	0	Grp 1	NA
MSK135	SE	0	0	0	Grp 1	NA
MSK139	SE	0	0	0	Grp 1	NA
MSK147	SE	0	0	0	Grp 1	NA
MSK148	SE	0	0	0	Grp 1	NA
MSK163	SE	0	0	0	Grp 1	NA
MSK176	SE	0	0	0	Grp 1	NA
MSK177	SE	0	0	0	Grp 1	NA
MSK178	SE	0	0	0	Grp 1	NA
MSK179	SE	0	0	0	Grp 1	NA
MSK180	SE	0	0	0	Grp 1	NA
MSK182	SE	0	0	0	Grp 1	NA
MSK183	SE	0	0	0	Grp 1	NA
MSK184	SE	0	0	0	Grp 1	NA
MSK191	SE	0	0	0	Grp 1	NA
MSK192	SE	0	0	0	Grp 1	NA
MSK193	SE	0	0	0	Grp 1	NA
MSK194	SE	0	0	0	Grp 1	NA
MSK198	SE	0	0	0	Grp 1	NA
MSK199	SE	0	0	0	Grp 1	NA
MSK206	SE	0	0	0	Grp 1	NA
MSK207	SE	0	0	0	Grp 1	NA
MSK209	SE	0	0	0	Grp 1	NA
MSK215	SE	0	0	0	Grp 1	NA
MSK222	SE	0	0	0	Grp 1	NA
MSK223	SE	0	0	0	Grp 1	NA
MSK224	SE	0	0	0	Grp 1	NA
MSK225	SE	0	0	0	Grp 1	NA
MSK229	SE	0	0	0	Grp 1	NA
MSK232	SE	0	0	0	Grp 1	NA
MSK235	SE	0	0	0	Grp 1	NA
MSK245	SE	0	0	0	Grp 1	NA
MSK246	SE	0	0	0	Grp 1	NA
MSK248	SE	0	0	0	Grp 1	NA
MSK250	SE	0	0	0	Grp 1	NA
MSK251	SE	0	0	0	Grp 1	NA
MSK252	SE	0	0	0	Grp 1	NA
MSK253	SE	0	0	0	Grp 1	NA
MSK012	TCE	3	90	270	Grp 4	Moderate
MSK013	TCE	7	180	1260	excluded from analysis	light
MSK014	TCE	2	90	180	Grp 3	moderate
MSK016	TCE	5	60	300	Grp 4	Moderate
MSK017	TCE	2	60	120	Grp 2	light
MSK020	TCE	4	112.5	450	Grp 4	Moderate
MSK022	TCE	2	90	180	Grp 3	Light
MSK026	TCE	7	30	210	Grp 3	Light
MSK027	TCE	2	90	180	Grp 3	Moderate
MSK029	TCE	3	60	180	Grp 3	Light
MSK031	TCE	3	80	240	Grp 4	Moderate
MSK043	TCE	3	60	180	Grp 3	Moderate
MSK056	TCE	2	30	60	Grp 2	Light
MSK085	TCE	7	60	420	Grp 4	Moderate to High
MSK087	TCE	2	60	120	Grp 2	Moderate
MSK094	TCE	4	60	240	Grp 4	Moderate
MSK103	TCE	3	90	270	Grp 4	moderate
MSK121	TCE	2	30	60	Grp 2	moderate
MSK127	TCE	1	90	90	Grp 2	light
MSK128	TCE	1	90	90	Grp 2	light
MSK134	TCE	1	90	90	Grp 2	Moderate
MSK136	TCE	1	60	60	Grp 2	light
MSK137	TCE	3	60	180	Grp 3	light
MSK138	TCE	1	90	90	Grp 2	Moderate to High
MSK140	TCE	4	60	240	Grp 4	moderate
MSK144	TCE	5	90	450	Grp 4	moderate-high
MSK149	TCE	2	45	90	Grp 2	Light
MSK155	TCE	4	75	300	Grp 4	Moderate
MSK159	TCE	2	60	120	Grp 2	moderate
MSK166	TCE	2	60	120	Grp 2	Moderate
MSK170	TCE	2	120	240	Grp 4	light
MSK171	TCE	2	120	240	Grp 4	light
MSK175	TCE	2	90	180	Grp 3	Moderate
MSK181	TCE	4	60	240	Grp 4	Moderate
MSK187	TCE	2	45	90	Grp 2	Light
MSK189	TCE	3	40	120	Grp 2	moderate
MSK190	TCE	2	45	90	Grp 2	Moderate
MSK195	TCE	5	45	225	Grp 3	moderate
MSK196	TCE	5	45	225	Grp 3	moderate-high
MSK197	TCE	2	120	240	Grp 4	light
MSK202	TCE	-	-	-	-	Excluded from analysis due incomplete data
MSK208	TCE	5	30	150	Grp 3	light
MSK218	TCE	6	35	210	Grp 3	moderate-high
MSK220	TCE	7	30	210	Grp 3	moderate
MSK226	TCE	2	90	180	Grp 3	Moderate
MSK227	TCE	4	90	360	Grp 4	light
MSK228	TCE	7	60	420	Grp 4	light
MSK230	TCE	5	90	450	Grp 4	light
MSK233	TCE	5	60	300	Grp 4	Light-Moderate
MSK234	TCE	5	60	300	Grp 4	light
MSK236	TCE	2	90	180	Grp 3	light
MSK237	TCE	3	60	180	Grp 3	moderate
MSK238	TCE	7	45	315	Grp 4	Light
MSK239	TCE	7	60	420	Grp 4	Light
MSK241	TCE	6	120	720	Grp 4	light
MSK242	TCE	1	150	150	Grp 3	light
MSK243	TCE	5	165	825	excluded from analysis	Moderate
MSK247	TCE	4	60	240	Grp 4	light
MSK249	TCE	2	90	180	Grp 3	moderate
MSK254	TCE	2	120	240	Grp 4	light
MSK255	TCE	4	108.75	435	Grp 4	moderate
MSK256	TCE	3	60	180	Grp 3	moderate
